# Supplementary material for: CNS-PNETs with C19MC amplification and/or LIN28 expression comprise a distinct histogenetic diagnostic and therapeutic entity
Source: Acta Neuropathol. 2014 May 20;128(2):291–303. doi: 10.1007/s00401-014-1291-1 (PMC4159569; doi:10.1007/s00401-014-1291-1)
Supplement: Supplementary file 4 — C19MC amplification and LIN28 expression in various primary pediatric brain tumors. Supplementary material 4 (XLSX 12 kb) [file 401_2014_1291_MOESM4_ESM.xlsx]

## Sheet: Sheet2
Supplemental Table 1: C19MC amplification and LIN28 expression in various pediatric CNS tumors.
	Total # Analysed	CNS-PNETs		MBs	ATRTs	EPNs	HGGs	CPCs
C19MC amplification	450	103*		128	44*	105	50	20
Present	25	25		0	0	0	0	0
Absent	425	78		128	44	105	50	20
% with C19MC amp	5.55556	24.3		0	0	0	0	0
	Total # Analysed	CNS-PNETs		MBs	ATRTs	EPNs	HGGs	CPCs
LIN28 expression	416	103		105	45	105	41	17
		Group 1	Group 2/3
Cytoplasmic	47	22	0	3	11	3	8	0
Nuclear‡	76 (13)‡	8 (8)‡	15	12	13 (3)‡	21	7 (2)‡	0
Negative	306	0	81	90	24	81	28	17
% Cytoplasmic LIN28+	11.3	100	0	2.9	24.4444	2.9	19.5122	0
CNS-PNET (hemispheric central nervous system primitive neuroectodermal tumor), MB (medulloblastoma), EPN (ependymoma), ATRT (atypical teratoid rhabdoid tumor), HGG (high grade glioma), CPC (choroid plexus carcinoma)
* C19MC status in a subset of tumours determined by SNP analysis
‡ () samples with overlapping cytoplasmic staining
