# Supplementary material for: CNS-PNETs with C19MC amplification and/or LIN28 expression comprise a distinct histogenetic diagnostic and therapeutic entity
Source: Acta Neuropathol. 2014 May 20;128(2):291–303. doi: 10.1007/s00401-014-1291-1 (PMC4159569; doi:10.1007/s00401-014-1291-1)
Supplement: Supplementary file 5 — Clinico-pathologic and molecular features of C19MC amplified/LIN28+ CNS-PNETs. Supplementary material 5 (XLSX 19 kb) [file 401_2014_1291_MOESM5_ESM.xlsx]

## Sheet: Supp Analysis Done 
Supplemental Table 2: Clinico-pathologic and molecular features of C19MC amplified/LIN28+ CNS-PNETs
PNET#		Gender	Histologic Diagnosis	Age at Diagnosis (months)	Location	Treatment		Metastatic Status		Survival Status	Survival Time (months)		Genomic C19MC Status	Techniqueǂ		Grouping
						Chemotherapy	Radiation		Metastatic Pattern							Gene Expression	LIN28	phospho-S6 IHC
PNET2		male	MEP	11	optic nerve	+	-	M0		dead	16		gained	FISH / qRT-PCR		ü	positive	positive
PNET3		female	PNET/EP	49	cerebrum	+	-	M2	Invasive to brain and scalp	dead	6		amplified	FISH / CNA		ü	positive	positive
PNET5		female	ETANTR/EPB	20	cerebrum	+	-	M2	Infiltrative to falx cerebri	dead	7		amplified	FISH / CNA		ü	positive	n/a
PNET6		female	ETANTR	29	cerebrum	+	-	M0	Invasive to dura	dead	10		amplified	FISH / CNA		ü	positive	n/a
PNET14		n/a	PNET	12	cerebellum	-	-	M0		dead	0.03		amplified	FISH / CNA		n/a	n/a	n/a
PNET15		male	MEP	5	cerebrum	-	-	M0		alive	n/a		amplified	FISH / CNA		ü	n/a	n/a
PNET39		female	ETANTR/EPB	7	cerebellum	+	-	M1		dead	5		amplified	FISH / CNA		ü	n/a	n/a
PNET40		male	PNET¥	30	cerebrum	-	-	M0		dead	0.06		amplified	FISH / CNA		ü	n/a	n/a
PNET42		female	PNET¥	38	cerebrum	+	+	M0		dead	10		amplified	FISH / CNA		ü	n/a	n/a
PNET43		male	PNET¥	18	cerebrum	+	-	M1		dead	10		not amplified	qRT-PCR		ü	n/a	n/a
PNET54		male	ETANTR/EPB	36	cerebrum	n/a	n/a	M0		n/a	n/a		amplified	FISH / CNA		n/a	n/a	n/a
PNET56		female	ETANTR	20	cerebellum	+	-	M0	Iniltrative to cerebellum	dead	3		amplified	FISH		n/a	positive	n/a
PNET57~		female	ETANTR	12	brainstem	+	-	M3	Parenchymal invasion of spine and brainstem	dead	1		amplified	FISH		n/a	positive	n/a
PNET67		male	ETANTR	36	cerebrum	n/a	n/a	n/a		dead	n/a		amplified	FISH		n/a	positive	n/a
PNET81		female	ETANTR	36	cerebrum	n/a	n/a	n/a		alive	n/a		amplified	FISH		n/a	positive	n/a
PNET91		female	PNET¥	n/a	cerebrum	n/a	n/a	n/a		n/a	n/a		amplified	CNA		ü	n/a	n/a
PNET93		female	PNET¥	n/a	cerebrum	n/a	n/a	n/a		n/a	n/a		amplified	CNA		ü	n/a	n/a
PNET94		female	PNET¥	180	cerebrum	n/a	n/a	n/a		n/a	n/a		not amplified	CNA / qRT-PCR		ü	n/a	n/a
PNET109		female	MEP	19	cerebrum	n/a	n/a	n/a		dead	n/a		amplified	CNA		ü	positive	positive•
PNET111		male	PNET/ANA	28	cerebrum	n/a	n/a	n/a		dead	n/a		amplified	CNA		ü	positive	positive•
PNET118		male	MEP	34.8	cerebrum	+	+	M0		dead	5		amplified	FISH		n/a	positive	failed
PNET135		male	ETANTR	12	cerebellum	+	-	M1		dead	10		amplified	FISH / CNA		ü	positive	positive
PNET138		male	PNET/EP	34	cerebrum	+	-	M0		dead	19		amplified	CNA		ü	positive	positive•
PNET148		female	PNET¥	26	cerebrum	n/a	n/a	M0		dead	3		amplified	CNA		n/a	n/a	n/a
PNET161		female	PNET	21	cerebrum	+	+	M0		dead	38		not amplified	FISH		n/a	positive	positive
PNET164~		female	PNET/EP	107	cerebrum	n/a	n/a	M3	Systemic metastasis (cerebellum, omentum)	dead	16		amplified	FISH		n/a	positive	positive
PNET175		male	ETANTR	20	brainstem	+	-	M0		dead	22		amplified	FISH / CNA		ü	positive	positive
PNET226		female	PNET¥	43	cerebrum	n/a	n/a	n/a		dead	0		amplified	CNA		n/a	n/a	n/a
PNET255		female	MEP	23	cerebrum	+	+	M1		alive	56		amplified	FISH		ü	positive	n/a
PNET259		male	MEP*	44	cerebrum	+	+	M1		dead	8		amplified	FISH		ü	positive	n/a
PNET272		female	PNET/ANA	10	cerebrum	+	-	M2		dead	41		not amplified	FISH		n/a	positive	positive
PNET273		female	PNET/ANA	99	cerebrum	+	+	M0		dead	8		n/a (no core)	n/a		n/a	positive	n/a
PNET286		male	PNET	62	cerebrum	+	-	M0		dead	38		n/a (no core)	n/a		n/a	positive	n/a
PNET288		male	PNET	27	cerebrum	-	-	M0		dead	38		gained	FISH		n/a	positive	positive
PNET291		female	ETANTR	45	cerebrum	+	+	n/a		dead	12		amplified	FISH		n/a	positive	positive
PNET301		female	PNET/ANA	39	cerebrum	+	-	M0		alive	165		amplified	FISH		n/a	positive	positive
PNET333		female	PNET¥	24	cerebrum	n/a	n/a	n/a		alive	204		amplified	CNA		ü	n/a	n/a
PNET347		female	ETANTR	47	cerebrum	+	-	M0		dead	12		amplified	FISH		n/a	positive	positive
PNET355		male	MEP	40	cerebellum	-	-	M1		dead	3		not amplified	FISH / qRT-PCR		ü	n/a	n/a
PNET356		female	MEP	23	presacral	+	-	M0		alive	12		not amplified	FISH / qRT-PCR		ü	positive	positive
PNET378		female	MEP	0.5	cerebellum	-	-	M1		dead	0		gained	FISH		n/a	positive	positive•
PNET391		female	MEP*	24	cerebrum	+	+	M0		dead	13		amplified	FISH		n/a	positive	failed
PNET392		male	ETANTR	29	cerebrum	-	-	n/a		n/a	n/a		amplified	FISH		n/a	positive	n/a
PNET393		male	ETANTR	48	brainstem	-	-	n/a		n/a	n/a		amplified	FISH		n/a	positive	n/a
PNET394		male	ETANTR	60	cerebrum	+	+	n/a		n/a	n/a		not amplified	FISH		n/a	positive	positive•
PNET395		male	ETANTR	24	cerebrum	-	-	n/a		n/a	n/a		amplified	FISH		n/a	positive	positive
PNET396		male	MEP	54	cerebrum	-	-	n/a		dead	16		amplified	FISH		n/a	positive	positive
PNET398		female	MEP	6	cerebrum	+	-	M0		alive	2		not amplified	FISH / qRT-PCR		n/a	positive	positive•
PNET399		male	ETANTR	17	brainstem	+	-	M0		dead	3		n/a	n/a		n/a	positive	failed
PNET400		male	ETANTR	48	brainstem	+	+	M0		alive	n/a		amplified	FISH		n/a	positive	positive
PNET402		male	ETANTR	29	cerebrum	+	+	n/a		alive	13		amplified	FISH		n/a	positive	positive•
PNET403		female	ETANTR	36	cerebrum	+	-	M2	Spinal metastasis	dead	13		amplified	FISH		n/a	positive	positive
PNET404		male	ETANTR	45	cerebrum	n/a	n/a	n/a		alive	3		amplified	FISH		n/a	positive	positive
PNET405		female	ETANTR	21	cerebrum	+	-	M0		dead	21		amplified	FISH		n/a	positive	positive
Total
54		53	54	52	54	41	41	37		46	40		51	51		22	40	28
ETANTR (embryonal tumor with abundant neuropil and true rosettes), EBP (ependymoblastoma), EP (ependymal features), MEP (medulloepithelioma), PNET (primitive neuroectodermal tumor), ANA (anaplastic features), Chemo (chemotherapy), XRT (radiation therapy), M0 (no metastasis), M1-3 (metastasis) as per Chiang criteria, ~cases with extraneural metastasis, ǂ Copy number analysis (CNA) performed by Omn…
