# Supplementary material for: CNS-PNETs with C19MC amplification and/or LIN28 expression comprise a distinct histogenetic diagnostic and therapeutic entity
Source: Acta Neuropathol. 2014 May 20;128(2):291–303. doi: 10.1007/s00401-014-1291-1 (PMC4159569; doi:10.1007/s00401-014-1291-1)
Supplement: Supplementary file 6 — Detailed analyses for C19MC amplification and LIN28 expression in various pediatric brain tumors. Supplementary material 6 (XLS 193 kb) [file 401_2014_1291_MOESM6_ESM.xls]

## Sheet: Individual Tumor Calls
Supplemental Table 3: Detailed analyses of C19MC amplification and LIN28 expression in various pediatric CNS tumors.
				LIN28
Sample Name	Histologic Diagnosis	CNS-PNET Subgroup	C19MC Genomic Status	Cytoplasmic	Nuclear	Analyses used	Type of Material Used
PNET2*‡	MEP	Group 1	gained	positive	positive	FISH/qRT-PCR	Slide
PNET3**	PNET/EP	Group 1	amplified	positive	negative	FISH/SNP/IHC	TMA
PNET4**	PNET-NOS	Group 2	non-amplified	negative	negative	FISH/SNP/IHC	TMA
PNET5**	ETANTR/EPB	Group 1	amplified	positive	negative	SNP/IHC	Slide
PNET6**	ETANTR	Group 1	amplified	positive	negative	SNP/IHC	Slide
PNET7**	PNET-NOS	Group 2	non-amplified	negative	negative	SNP/IHC	n/a
PNET8**	PNET-NOS	Group 3	non-amplified	negative	negative	FISH/IHC	TMA
PNET9**	PNET-NOS	Group 3	non-amplified	negative	negative	FISH/IHC	TMA
PNET14*‡	PNET-NOS	Group 1	amplified	n/d	n/d	FISH/SNP	Slide
PNET15**	MEP	Group 1	amplified	n/d	n/d	SNP	n/a
PNET17**	PNET-NOS	Group 3	non-amplified	negative	negative	SNP/IHC	Slide
PNET20**	PNET-NOS with ependymal differentiation	Group 3	non-amplified	negative	negative	SNP/IHC	Slide
PNET22**	PNET-NOS with glial features	Group 2	non-amplified	negative	negative	SNP/IHC	Slide
PNET25**	PNET-NOS	Group 3	non-amplified	negative	negative	SNP/IHC	Slide
PNET28**	PNET-NOS	Group 3	non-amplified	negative	negative	SNP/IHC	Slide
PNET30**	PNET-NOS	Group 2	non-amplified	negative	negative	SNP/IHC	Slide
PNET31**	PNET-NOS with glial features	Group 2	non-amplified	negative	negative	SNP/IHC	Slide
PNET36**	PNET-NOS	Group 2	non-amplified	negative	negative	SNP/IHC	Slide
PNET37**	PNET-NOS	Group 3	non-amplified	negative	negative	SNP/IHC	Slide
PNET39*‡	ETANTR/EPB	Group 1	amplified	n/d	n/d	FISH/SNP	Slide
PNET40**	PNET¥	Group 1	amplified	n/d	n/d	SNP	n/a
PNET42**	PNET¥	Group 1	amplified	n/d	n/d	SNP	n/a
PNET43**	PNET¥	Group 1	non-amplified	n/d	n/d	SNP	n/a
PNET44**	PNET-NOS	Group 2	non-amplified	negative	negative	SNP/IHC	Slide
PNET47**	PNET-NOS	Group 2	non-amplified	negative	negative	SNP/IHC	Slide
PNET48**	PNET-NOS	Group 3	non-amplified	negative	negative	SNP/IHC	Slide
PNET54*	ETANTR/EPB	Group 1	amplified	n/d	n/d	SNP	n/a
PNET56**	ETANTR	Group 1	amplified	positive	negative	FISH/IHC	Slide
PNET57**	ETANTR	Group 1	amplified	positive	negative	FISH	Slide
PNET67**	ETANTR	Group 1	amplified	positive	negative	FISH/IHC	Slide
PNET81**	ETANTR	Group 1	amplified	positive	negative	FISH/IHC	Slide
PNET82**	PNET-NOS with ependymal features	n/a	n/d	positive	positive	IHC	Slide
PNET91**	PNET¥	Group 1	amplified	n/d	n/d	SNP	n/a
PNET93**	PNET¥	Group 1	amplified	n/d	n/d	SNP	n/a
PNET94**	PNET¥	Group 1	non-amplified	n/d	n/d	SNP	n/a
PNET95**	PNET-NOS with mesenchymal features	Group 3	non-amplified	negative	negative	SNP/IHC	Slide
PNET96**	PNET-NOS with mesenchymal features	Group 3	non-amplified	negative	negative	SNP/IHC	Slide
PNET97**	PNET-NOS with glial features	Group 2	non-amplified	negative	negative	SNP/IHC	Slide
PNET109**	MEP	Group 1	amplified	positive	positive	SNP/IHC	Slide
PNET111**	PNET/ANA	Group 1	amplified	positive	negative	SNP/IHC	Slide
PNET118**	MEP	Group 1	amplified	positive	negative	FISH/IHC	TMA
PNET114**	n/a	Group 2	non-amplified	negative	negative	SNP/IHC	Slide
PNET116**	PNET-NOS with glial features	Group 2	non-amplified	negative	positive	FISH/IHC	TMA
PNET117**	PNET-NOS with mesenchymal features	n/a	non-amplified	negative	positive	FISH/IHC	TMA
PNET135**	ETANTR	Group 1	amplified	negative	negative	IHC	Slide
PNET119**	PNET-NOS with mesenchymal features	Group 2	non-amplified	negative	negative	FISH/IHC	TMA
PNET120**	n/a	n/a	non-amplified	negative	negative	FISH/IHC	TMA
PNET122**	PNET-NOS mesenchymal features	Group 3	non-amplified	negative	negative	FISH/IHC	TMA
PNET123**	PNET-NOS	Group 2	non-amplified	negative	negative	FISH/IHC	Slide
PNET138**	PNET/EP	Group 1	amplified	positive	negative	SNP/IHC	Slide
PNET148**	PNET¥	Group 1	amplified	negative	negative	SNP/IHC	n/a
PNET143**	PNET-NOS	Group 2	non-amplified	negative	negative	SNP/IHC	Slide
PNET146**	PNET-NOS	Group 3	non-amplified	negative	negative	SNP/IHC	Slide
PNET149**	PNET-NOS	Group 2	non-amplified	negative	negative	SNP/IHC	Slide
PNET157**	n/a	Group 3	non-amplified	negative	negative	SNP/IHC	Slide
PNET158**	PNET-NOS with glial features	Group 2	non-amplified	negative	positive	SNP/IHC	Slide
PNET160**	n/a	Group 3	non-amplified	negative	negative	FISH/IHC	TMA
PNET161**	PNET-NOS	Group 1	non-amplified	positive	negative	FISH/IHC	TMA
PNET162 **	n/a	n/a	non-amplified	negative	negative	FISH/IHC	TMA
PNET163**	n/a	Group 2	non-amplified	negative	negative	FISH/IHC	TMA
PNET164**	PNET-NOS with ependymal differentiation	Group 1	amplified	positive	negative	FISH/IHC	TMA
PNET165 **	n/a	n/a	non-amplified	negative	negative	FISH/IHC	TMA
PNET166**	n/a	n/a	non-amplified	negative	negative	FISH/IHC	TMA
PNET167**	n/a	Group 3	non-amplified	negative	negative	FISH/IHC	TMA
PNET168 **	n/a	n/a	non-amplified	negative	negative	FISH/IHC	TMA
PNET169**	n/a	Group 2	non-amplified	negative	negative	FISH/IHC	TMA
PNET170**	n/a	Group 2	non-amplified	negative	negative	SNP/IHC	Slide
PNET171**	n/a	Group 2	non-amplified	negative	negative	SNP/IHC	Slide
PNET172**	PNET-NOS with glial features	Group 3	non-amplified	negative	negative	SNP/IHC	Slide
PNET173**	n/a	Group 2	non-amplified	negative	negative	SNP/IHC	Slide
PNET174**	n/a	Group 2	non-amplified	negative	negative	SNP/IHC	Slide
PNET175‡	ETANTR	Group 1	amplified	positive	positive	FISH/SNP	Slide
PNET187**	PNET-NOS	Group 2	non-amplified	negative	negative	SNP/IHC	Slide
PNET188**	PNET-NOS	Group 2	non-amplified	negative	negative	SNP/IHC	Slide
PNET190**	PNET-NOS	Group 3	non-amplified	negative	positive	SNP/IHC	TMA
PNET191**	PNET-NOS	Group 2	non-amplified	negative	positive	SNP/IHC	TMA
PNET196**	PNET-NOS with neuroblastic features	Group 2	non-amplified	negative	negative	SNP/IHC	TMA
PNET197**	PNET-NOS with mesenchymal features	Group 3	non-amplified	negative	positive	SNP/IHC	TMA
PNET199**	PNET-NOS	Group 2	non-amplified	negative	positive	SNP/IHC	TMA
PNET200**	PNET-NOS	Group 3	non-amplified	negative	negative	SNP/IHC	TMA
PNET226**	PNET¥	Group 1	amplified	n/d	n/d	SNP	n/a
PNET255**	MEP	Group 1	amplified	positive	negative	FISH/IHC	TMA
PNET259**	MEP	Group 1	amplified	positive	positive	FISH/IHC	TMA
PNET260**	PNET-NOS	Group 2	non-amplified	negative	positive	IHC	TMA
PNET266**	n/a	Group 3	non-amplified	negative	positive	SNP/IHC	TMA
PNET267**	n/a	n/a	non-amplified	negative	negative	FISH/IHC	TMA
PNET272**	PNET/ANA	Group 1	amplified	positive	positive	SNP/IHC	TMA
PNET273**	PNET/ANA	Group 1	n/d	positive	negative	IHC	TMA
PNET274**	n/a	Group 3	non-amplified	negative	negative	IHC	TMA
PNET276**	n/a	n/a	non-amplified	negative	positive	IHC	TMA
PNET277**	n/a	n/a	non-amplified	negative	negative	IHC	TMA
PNET281**	n/a	Group 3	non-amplified	negative	positive	IHC	TMA
PNET283**	n/a	Group 3	non-amplified	negative	negative	SNP/IHC	TMA
PNET284**	n/a	Group 3	non-amplified	negative	positive	SNP/IHC	TMA
PNET286**	PNET-NOS	Group 1	n/d	positive	positive	IHC	TMA
PNET288**	PNET-NOS	Group 1	n/d	positive	positive	IHC	TMA
PNET289**	n/a	n/a	non-amplified	negative	negative	IHC	TMA
PNET290**	n/a	Group 3	non-amplified	negative	negative	IHC	TMA
PNET291**	ETANTR	Group 1	amplified	positive	negative	FISH/IHC	TMA
PNET294**	n/a	Group 3	non-amplified	negative	negative	FISH/IHC	TMA
PNET295**	n/a	Group 2	non-amplified	negative	positive	FISH/IHC	TMA
PNET296**	n/a	n/a	non-amplified	negative	negative	FISH/IHC	TMA
PNET297**	n/a	Group 3	non-amplified	negative	negative	FISH/IHC	TMA
PNET300**	n/a	Group 3	non-amplified	negative	negative	FISH/IHC	TMA
PNET301**	PNET/ANA	Group 1	amplified	positive	positive	FISH/IHC	TMA
PNET302**	n/a	n/a	non-amplified	negative	positive	FISH/IHC	TMA
PNET333‡	PNET¥	Group 1	amplified	n/d	negative	SNP	n/a
PNET347‡	ETANTR	Group 1	amplified	positive	negative	FISH	Slide
PNET355‡	MEP	Group 1	non-amplified	n/d	negative	FISH/qRT-PCR	Slide
PNET356‡	MEP	Group 1	non-amplified	positive	negative	FISH/qRT-PCR	Slide
PNET378‡	MEP	Group 1	gained	positive	negative	FISH	Slide
PNET391‡	MEP	Group 1	amplified	positive	negative	FISH	Slide
PNET392‡	ETANTR	Group 1	amplified	positive	negative	FISH	Slide
PNET393‡	ETANTR	Group 1	amplified	positive	positive	FISH	Slide
PNET394‡	ETANTR	Group 1	non-amplified	positive	negative	FISH	Slide
PNET395‡	ETANTR	Group 1	amplified	positive	negative	FISH	Slide
PNET396‡	MEP	Group 1	amplified	positive	negative	FISH	Slide
PNET398‡	MEP	Group 1	non-amplified	positive	negative	FISH/qRT-PCR	Slide
PNET399‡	ETANTR	Group 1	n/d	positive	negative	n/a	Slide
PNET400‡	ETANTR	Group 1	amplified	positive	negative	FISH	Slide
PNET402‡	ETANTR	Group 1	amplified	positive	positive	FISH	Slide
PNET403‡	ETANTR	Group 1	amplified	positive	positive	FISH	Slide
PNET404‡	ETANTR	Group 1	amplified	positive	negative	FISH	Slide
PNET405‡	ETANTR	Group 1	amplified	positive	negative	FISH	Slide
MB02_01	Medulloblastoma	n/d	non-amplified	n/d	n/d	FISH/IHC	TMA
MB02_02	Medulloblastoma	n/d	non-amplified	negative	negative	FISH/IHC	TMA
MB02_03	Medulloblastoma	n/d	non-amplified	n/d	n/d	FISH/IHC	TMA
MB02_04	Medulloblastoma	n/d	non-amplified	negative	negative	FISH/IHC	TMA
MB02_05	Medulloblastoma	n/d	non-amplified	n/d	n/d	FISH/IHC	TMA
MB02_06	Medulloblastoma	n/d	non-amplified	n/d	n/d	FISH/IHC	TMA
MB02_07	Medulloblastoma	n/d	non-amplified	n/d	n/d	FISH/IHC	TMA
MB02_08	Medulloblastoma	n/d	non-amplified	negative	negative	FISH/IHC	TMA
MB02_09	Medulloblastoma	n/d	non-amplified	negative	positive	FISH/IHC	TMA
MB02_10	Medulloblastoma	n/d	non-amplified	n/d	n/d	FISH/IHC	TMA
MB02_11	Medulloblastoma	n/d	non-amplified	negative	negative	FISH/IHC	TMA
MB02_12	Medulloblastoma	n/d	non-amplified	negative	negative	FISH/IHC	TMA
MB02_13	Medulloblastoma	n/d	non-amplified	n/d	n/d	FISH/IHC	TMA
MB02_14	Medulloblastoma	n/d	non-amplified	n/d	n/d	FISH/IHC	TMA
MB02_15	Medulloblastoma	n/d	non-amplified	negative	negative	FISH/IHC	TMA
MB02_16	Medulloblastoma	n/d	non-amplified	n/d	n/d	FISH/IHC	TMA
MB02_17	Medulloblastoma	n/d	non-amplified	n/d	n/d	FISH/IHC	TMA
MB02_18	Medulloblastoma	n/d	non-amplified	negative	negative	FISH/IHC	TMA
MB02_19	Medulloblastoma	n/d	non-amplified	n/d	n/d	FISH/IHC	TMA
MB02_20	Medulloblastoma	n/d	non-amplified	negative	negative	FISH/IHC	TMA
MB03_01	Medulloblastoma	n/d	non-amplified	negative	positive	FISH/IHC	TMA
MB03_02	Medulloblastoma	n/d	non-amplified	negative	negative	FISH/IHC	TMA
MB03_03	Medulloblastoma	n/d	non-amplified	negative	positive	FISH/IHC	TMA
MB03_04	Medulloblastoma	n/d	non-amplified	n/d	n/d	FISH/IHC	TMA
MB03_05	Medulloblastoma	n/d	non-amplified	negative	negative	FISH/IHC	TMA
MB03_06	Medulloblastoma	n/d	non-amplified	negative	negative	FISH/IHC	TMA
MB03_07	Medulloblastoma	n/d	non-amplified	negative	negative	FISH/IHC	TMA
MB03_08	Medulloblastoma	n/d	non-amplified	negative	negative	FISH/IHC	TMA
MB03_09	Medulloblastoma	n/d	non-amplified	negative	negative	FISH/IHC	TMA
MB03_10	Medulloblastoma	n/d	non-amplified	n/d	n/d	FISH/IHC	TMA
MB03_11	Medulloblastoma	n/d	non-amplified	negative	negative	FISH/IHC	TMA
MB03_12	Medulloblastoma	n/d	non-amplified	n/d	n/d	FISH/IHC	TMA
MB03_13	Medulloblastoma	n/d	non-amplified	negative	negative	FISH/IHC	TMA
MB03_14	Medulloblastoma	n/d	non-amplified	negative	positive	FISH/IHC	TMA
MB03_15	Medulloblastoma	n/d	non-amplified	n/d	n/d	FISH/IHC	TMA
MB03_16	Medulloblastoma	n/d	non-amplified	negative	negative	FISH/IHC	TMA
MB03_17	Medulloblastoma	n/d	non-amplified	n/d	n/d	FISH/IHC	TMA
MB03_18	Medulloblastoma	n/d	non-amplified	negative	negative	FISH/IHC	TMA
MB03_19	Medulloblastoma	n/d	non-amplified	positive	negative	FISH/IHC	TMA
MB03_20	Medulloblastoma	n/d	non-amplified	n/d	n/d	FISH/IHC	TMA
MB03_21	Medulloblastoma	n/d	non-amplified	n/d	n/d	FISH/IHC	TMA
MB04_01	Medulloblastoma	n/d	non-amplified	negative	negative	FISH/IHC	TMA
MB04_02	Medulloblastoma	n/d	non-amplified	negative	negative	FISH/IHC	TMA
MB04_03	Medulloblastoma	n/d	non-amplified	negative	negative	FISH/IHC	TMA
MB04_04	Medulloblastoma	n/d	non-amplified	negative	negative	FISH/IHC	TMA
MB04_05	Medulloblastoma	n/d	non-amplified	negative	negative	FISH/IHC	TMA
MB04_06	Medulloblastoma	n/d	non-amplified	negative	negative	FISH/IHC	TMA
MB04_07	Medulloblastoma	n/d	non-amplified	negative	negative	FISH/IHC	TMA
MB04_08	Medulloblastoma	n/d	non-amplified	negative	negative	FISH/IHC	TMA
MB04_09	Medulloblastoma	n/d	non-amplified	negative	negative	FISH/IHC	TMA
MB04_10	Medulloblastoma	n/d	non-amplified	negative	negative	FISH/IHC	TMA
MB04_11	Medulloblastoma	n/d	non-amplified	negative	negative	FISH/IHC	TMA
MB04_12	Medulloblastoma	n/d	non-amplified	negative	negative	FISH/IHC	TMA
MB04_13	Medulloblastoma	n/d	non-amplified	negative	negative	FISH/IHC	TMA
MB04_14	Medulloblastoma	n/d	non-amplified	negative	negative	FISH/IHC	TMA
MB04_15	Medulloblastoma	n/d	non-amplified	negative	negative	FISH/IHC	TMA
MB04_16	Medulloblastoma	n/d	non-amplified	negative	negative	FISH/IHC	TMA
MB04_17	Medulloblastoma	n/d	non-amplified	negative	negative	FISH/IHC	TMA
MB04_18	Medulloblastoma	n/d	non-amplified	negative	negative	FISH/IHC	TMA
MB04_19	Medulloblastoma	n/d	non-amplified	negative	negative	FISH/IHC	TMA
MB04_20	Medulloblastoma	n/d	non-amplified	negative	negative	FISH/IHC	TMA
MB04_21	Medulloblastoma	n/d	non-amplified	negative	negative	FISH/IHC	TMA
MB05_01	Medulloblastoma	n/d	non-amplified	negative	negative	FISH/IHC	TMA
MB05_02	Medulloblastoma	n/d	non-amplified	negative	negative	FISH/IHC	TMA
MB05_03	Medulloblastoma	n/d	non-amplified	negative	negative	FISH/IHC	TMA
MB05_04	Medulloblastoma	n/d	non-amplified	negative	negative	FISH/IHC	TMA
MB05_05	Medulloblastoma	n/d	non-amplified	n/d	n/d	FISH/IHC	TMA
MB05_06	Medulloblastoma	n/d	non-amplified	negative	positive	FISH/IHC	TMA
MB05_07	Medulloblastoma	n/d	non-amplified	negative	positive	FISH/IHC	TMA
MB05_08	Medulloblastoma	n/d	non-amplified	negative	negative	FISH/IHC	TMA
MB05_09	Medulloblastoma	n/d	non-amplified	negative	negative	FISH/IHC	TMA
MB05_10	Medulloblastoma	n/d	non-amplified	negative	negative	FISH/IHC	TMA
MB05_11	Medulloblastoma	n/d	non-amplified	negative	positive	FISH/IHC	TMA
MB05_12	Medulloblastoma	n/d	non-amplified	negative	negative	FISH/IHC	TMA
MB05_13	Medulloblastoma	n/d	non-amplified	negative	negative	FISH/IHC	TMA
MB05_14	Medulloblastoma	n/d	non-amplified	n/d	n/d	FISH/IHC	TMA
MB05_15	Medulloblastoma	n/d	non-amplified	negative	negative	FISH/IHC	TMA
MB05_16	Medulloblastoma	n/d	non-amplified	n/d	n/d	FISH/IHC	TMA
MB05_17	Medulloblastoma	n/d	non-amplified	negative	negative	FISH/IHC	TMA
MB05_18	Medulloblastoma	n/d	non-amplified	n/d	n/d	FISH/IHC	TMA
MB06_01	Medulloblastoma	n/d	non-amplified	n/d	n/d	FISH/IHC	TMA
MB06_05	Medulloblastoma	n/d	non-amplified	negative	negative	FISH/IHC	TMA
MB06_06	Medulloblastoma	n/d	non-amplified	negative	negative	FISH/IHC	TMA
MB06_07	Medulloblastoma	n/d	non-amplified	n/d	n/d	FISH/IHC	TMA
MB06_08	Medulloblastoma	n/d	non-amplified	negative	negative	FISH/IHC	TMA
MB06_10	Medulloblastoma	n/d	non-amplified	n/d	n/d	FISH/IHC	TMA
MB06_11	Medulloblastoma	n/d	non-amplified	n/d	n/d	FISH/IHC	TMA
MB06_14	Medulloblastoma	n/d	non-amplified	n/d	n/d	FISH/IHC	TMA
MB06_15	Medulloblastoma	n/d	non-amplified	negative	positive	FISH/IHC	TMA
MB07-01	Medulloblastoma	n/d	non-amplified	n/d	n/d	FISH/IHC	TMA
MB07-02	Medulloblastoma	n/d	non-amplified	negative	negative	FISH/IHC	TMA
MB07-04	Medulloblastoma	n/d	non-amplified	negative	negative	FISH/IHC	TMA
MB07-05	Medulloblastoma	n/d	non-amplified	negative	negative	FISH/IHC	TMA
MB07-06	Medulloblastoma	n/d	non-amplified	negative	negative	FISH/IHC	TMA
MB07-07	Medulloblastoma	n/d	non-amplified	negative	negative	FISH/IHC	TMA
MB07-08	Medulloblastoma	n/d	non-amplified	negative	negative	FISH/IHC	TMA
MB07-12	Medulloblastoma	n/d	non-amplified	n/d	n/d	FISH/IHC	TMA
MB07-13	Medulloblastoma	n/d	non-amplified	negative	positive	FISH/IHC	TMA
MB07-16	Medulloblastoma	n/d	non-amplified	negative	negative	FISH/IHC	TMA
MB07-17	Medulloblastoma	n/d	non-amplified	negative	positive	FISH/IHC	TMA
MB07-19	Medulloblastoma	n/d	non-amplified	negative	negative	FISH/IHC	TMA
MB07-20	Medulloblastoma	n/d	non-amplified	negative	negative	FISH/IHC	TMA
MB07-21	Medulloblastoma	n/d	non-amplified	negative	negative	FISH/IHC	TMA
MB07-22	Medulloblastoma	n/d	non-amplified	negative	negative	FISH/IHC	TMA
MB07-23	Medulloblastoma	n/d	non-amplified	negative	negative	FISH/IHC	TMA
MB10_03	Medulloblastoma	n/d	non-amplified	negative	negative	FISH/IHC	TMA
MB10_04	Medulloblastoma	n/d	non-amplified	negative	negative	FISH/IHC	TMA
MB10_05	Medulloblastoma	n/d	non-amplified	positive	negative	FISH/IHC	TMA
MB10_06	Medulloblastoma	n/d	non-amplified	negative	negative	FISH/IHC	TMA
MB10_07	Medulloblastoma	n/d	non-amplified	negative	negative	FISH/IHC	TMA
MB10_08	Medulloblastoma	n/d	non-amplified	negative	negative	FISH/IHC	TMA
MB10_09	Medulloblastoma	n/d	non-amplified	negative	negative	FISH/IHC	TMA
MB10_10	Medulloblastoma	n/d	non-amplified	negative	negative	FISH/IHC	TMA
MB10_11	Medulloblastoma	n/d	non-amplified	negative	negative	FISH/IHC	TMA
MB10_12	Medulloblastoma	n/d	non-amplified	negative	negative	FISH/IHC	TMA
MB10_13	Medulloblastoma	n/d	non-amplified	negative	positive	FISH/IHC	TMA
MB10_14	Medulloblastoma	n/d	non-amplified	n/d	n/d	FISH/IHC	TMA
MB10_15	Medulloblastoma	n/d	non-amplified	n/d	n/d	FISH/IHC	TMA
MB10_16	Medulloblastoma	n/d	non-amplified	negative	negative	FISH/IHC	TMA
MB10_17	Medulloblastoma	n/d	non-amplified	negative	negative	FISH/IHC	TMA
MB10_18	Medulloblastoma	n/d	non-amplified	negative	negative	FISH/IHC	TMA
MB10_19	Medulloblastoma	n/d	n/d	negative	negative	FISH/IHC	TMA
MB10_20	Medulloblastoma	n/d	non-amplified	negative	negative	FISH/IHC	TMA
MB10_21	Medulloblastoma	n/d	non-amplified	negative	negative	FISH/IHC	TMA
MB10_22	Medulloblastoma	n/d	non-amplified	negative	negative	FISH/IHC	TMA
MB10_23	Medulloblastoma	n/d	non-amplified	positive	negative	FISH/IHC	TMA
MB10_24	Medulloblastoma	n/d	non-amplified	negative	negative	FISH/IHC	TMA
MB10_25	Medulloblastoma	n/d	non-amplified	negative	negative	FISH/IHC	TMA
ATRT1	ATRT†	n/d	non-amplified	negative	negative	FISH/IHC	TMA
ATRT2	ATRT†	n/d	non-amplified	positive	positive	FISH/IHC	TMA
ATRT3	ATRT†	n/d	non-amplified	negative	positive	FISH/IHC	TMA
ATRT4	ATRT†	n/d	non-amplified	negative	negative	FISH/IHC	TMA
ATRT5	ATRT†	n/d	non-amplified	negative	negative	FISH/IHC	TMA
ATRT6	ATRT†	n/d	non-amplified	negative	negative	FISH/IHC	TMA
ATRT8	ATRT†	n/d	non-amplified	negative	positive	FISH/IHC	TMA
ATRT10	ATRT†	n/d	non-amplified	negative	negative	FISH/IHC	TMA
ATRT12	ATRT†	n/d	non-amplified	negative	positive	FISH/IHC	TMA
ATRT13	ATRT†	n/d	non-amplified	positive	negative	FISH/IHC	Slide
ATRT14	ATRT†	n/d	non-amplified	positive	negative	FISH/IHC	TMA
ATRT15	ATRT†	n/d	non-amplified	negative	positive	FISH/IHC	TMA
ATRT16	ATRT†	n/d	non-amplified	negative	negative	FISH/IHC	Slide
ATRT18	ATRT†	n/d	non-amplified	negative	negative	FISH/IHC	TMA
ATRT21	ATRT†	n/d	non-amplified	negative	negative	FISH/IHC	TMA
ATRT22	ATRT†	n/d	non-amplified	negative	negative	FISH/IHC	TMA
ATRT25	ATRT†	n/d	non-amplified	positive	negative	FISH/IHC	TMA
ATRT26	ATRT†	n/d	non-amplified	positive	positive	FISH/IHC	TMA
ATRT31	ATRT†	n/d	non-amplified	negative	negative	FISH/IHC	TMA
ATRT32	ATRT†	n/d	non-amplified	negative	negative	FISH/IHC	TMA
ATRT33	ATRT†	n/d	non-amplified	positive	negative	FISH/IHC	TMA
ATRT34	ATRT†	n/d	non-amplified	negative	positive	FISH/IHC	TMA
ATRT35	ATRT†	n/d	non-amplified	negative	negative	FISH/IHC	TMA
ATRT36	ATRT†	n/d	non-amplified	positive	negative	FISH/IHC	Slide
ATRT37	ATRT†	n/d	non-amplified	negative	positive	FISH/IHC	Slide
ATRT38	ATRT†	n/d	non-amplified	positive	negative	FISH/IHC	Slide
ATRT39	ATRT†	n/d	non-amplified	negative	negative	FISH/IHC	Slide
ATRT40	ATRT†	n/d	non-amplified	negative	positive	FISH/IHC	Slide
ATRT41	ATRT†	n/d	non-amplified	negative	negative	FISH/IHC	TMA
ATRT45	ATRT†	n/d	non-amplified	positive	negative	FISH/IHC	Slide
ATRT46	ATRT†	n/d	non-amplified	negative	negative	FISH/IHC	Slide
ATRT62	ATRT†	n/d	non-amplified	negative	negative	FISH/IHC	TMA
ATRT69	ATRT†	n/d	non-amplified	negative	negative	FISH/IHC	TMA
ATRT70	ATRT†	n/d	n/d	positive	negative	FISH/IHC	TMA
ATRT72	ATRT†	n/d	non-amplified	negative	negative	FISH/IHC	TMA
ATRT73	ATRT†	n/d	non-amplified	negative	positive	FISH/IHC	TMA
ATRT78	ATRT†	n/d	non-amplified	positive	positive	FISH/IHC	TMA
ATRT79	ATRT†	n/d	non-amplified	negative	negative	FISH/IHC	TMA
ATRT80	ATRT†	n/d	non-amplified	negative	positive	FISH/IHC	TMA
ATRT81	ATRT†	n/d	non-amplified	negative	positive	FISH/IHC	TMA
ATRT82	ATRT†	n/d	non-amplified	negative	negative	FISH/IHC	TMA
ATRT83	ATRT†	n/d	non-amplified	negative	negative	FISH/IHC	TMA
ATRT85	ATRT†	n/d	non-amplified	negative	negative	FISH/IHC	TMA
ATRT86	ATRT†	n/d	non-amplified	negative	negative	FISH/IHC	TMA
ATRT87	ATRT†	n/d	non-amplified	negative	negative	FISH/IHC	TMA
EP004	Ependymoma	n/d	non-amplified	positive	negative	FISH/IHC	TMA
EP005	Ependymoma	n/d	non-amplified	negative	positive	FISH/IHC	TMA
EP006	Ependymoma	n/d	non-amplified	negative	negative	FISH/IHC	TMA
EP008	Ependymoma	n/d	non-amplified	negative	negative	FISH/IHC	TMA
EP009	Ependymoma	n/d	non-amplified	negative	negative	FISH/IHC	TMA
EP010	Ependymoma	n/d	non-amplified	negative	positive	FISH/IHC	TMA
EP012	Ependymoma	n/d	non-amplified	negative	positive	FISH/IHC	TMA
EP013	Ependymoma	n/d	non-amplified	negative	negative	FISH/IHC	TMA
EP014	Ependymoma	n/d	non-amplified	negative	negative	FISH/IHC	TMA
EP015	Ependymoma	n/d	non-amplified	n/d	n/d	FISH/IHC	TMA
EP016	Ependymoma	n/d	non-amplified	n/d	n/d	FISH/IHC	TMA
EP017	Ependymoma	n/d	non-amplified	negative	positive	FISH/IHC	TMA
EP018	Ependymoma	n/d	non-amplified	negative	positive	FISH/IHC	TMA
EP019	Ependymoma	n/d	non-amplified	negative	negative	FISH/IHC	TMA
EP020	Ependymoma	n/d	non-amplified	negative	negative	FISH/IHC	TMA
EP021	Ependymoma	n/d	non-amplified	negative	positive	FISH/IHC	TMA
EP022	Ependymoma	n/d	non-amplified	negative	negative	FISH/IHC	TMA
EP023	Ependymoma	n/d	non-amplified	negative	negative	FISH/IHC	TMA
EP024	Ependymoma	n/d	non-amplified	negative	negative	FISH/IHC	TMA
EP025	Ependymoma	n/d	non-amplified	negative	negative	FISH/IHC	TMA
EP026	Ependymoma	n/d	non-amplified	negative	negative	FISH/IHC	TMA
EP028	Ependymoma	n/d	non-amplified	n/d	n/d	FISH/IHC	TMA
EP029	Ependymoma	n/d	non-amplified	negative	negative	FISH/IHC	TMA
EP030	Ependymoma	n/d	non-amplified	n/d	n/d	FISH/IHC	TMA
EP032	Ependymoma	n/d	non-amplified	negative	negative	FISH/IHC	TMA
EP035	Ependymoma	n/d	non-amplified	negative	positive	FISH/IHC	TMA
EP036	Ependymoma	n/d	non-amplified	negative	negative	FISH/IHC	TMA
EP039	Ependymoma	n/d	non-amplified	negative	negative	FISH/IHC	TMA
EP041	Ependymoma	n/d	non-amplified	negative	negative	FISH/IHC	TMA
EP042	Ependymoma	n/d	non-amplified	n/d	n/d	FISH/IHC	TMA
EP045	Ependymoma	n/d	non-amplified	n/d	n/d	FISH/IHC	TMA
EP048	Ependymoma	n/d	non-amplified	negative	negative	FISH/IHC	TMA
EP049	Ependymoma	n/d	non-amplified	negative	positive	FISH/IHC	TMA
EP050	Ependymoma	n/d	non-amplified	negative	positive	FISH/IHC	TMA
EP051	Ependymoma	n/d	non-amplified	negative	negative	FISH/IHC	TMA
EP052	Ependymoma	n/d	non-amplified	negative	negative	FISH/IHC	TMA
EP053	Ependymoma	n/d	non-amplified	negative	negative	FISH/IHC	TMA
EP054	Ependymoma	n/d	non-amplified	negative	negative	FISH/IHC	TMA
EP055	Ependymoma	n/d	non-amplified	negative	negative	FISH/IHC	TMA
EP056	Ependymoma	n/d	non-amplified	negative	negative	FISH/IHC	TMA
EP058	Ependymoma	n/d	non-amplified	negative	negative	FISH/IHC	TMA
EP060	Ependymoma	n/d	non-amplified	negative	negative	FISH/IHC	TMA
EP061	Ependymoma	n/d	non-amplified	negative	negative	FISH/IHC	TMA
EP062	Ependymoma	n/d	non-amplified	negative	negative	FISH/IHC	TMA
EP063	Ependymoma	n/d	non-amplified	negative	positive	FISH/IHC	TMA
EP064	Ependymoma	n/d	non-amplified	negative	negative	FISH/IHC	TMA
EP065	Ependymoma	n/d	non-amplified	negative	negative	FISH/IHC	TMA
EP066	Ependymoma	n/d	non-amplified	negative	negative	FISH/IHC	TMA
EP067	Ependymoma	n/d	non-amplified	negative	negative	FISH/IHC	TMA
EP068	Ependymoma	n/d	non-amplified	negative	positive	FISH/IHC	TMA
EP069	Ependymoma	n/d	non-amplified	negative	negative	FISH/IHC	TMA
EP072	Ependymoma	n/d	non-amplified	negative	negative	FISH/IHC	TMA
EP073	Ependymoma	n/d	non-amplified	negative	negative	FISH/IHC	TMA
EP074	Ependymoma	n/d	non-amplified	negative	negative	FISH/IHC	TMA
EP075	Ependymoma	n/d	non-amplified	negative	positive	FISH/IHC	TMA
EP076	Ependymoma	n/d	non-amplified	negative	negative	FISH/IHC	TMA
EP077	Ependymoma	n/d	non-amplified	negative	negative	FISH/IHC	TMA
EP078	Ependymoma	n/d	non-amplified	negative	negative	FISH/IHC	TMA
EP079	Ependymoma	n/d	non-amplified	negative	negative	FISH/IHC	TMA
EP080	Ependymoma	n/d	non-amplified	negative	negative	FISH/IHC	TMA
EP082	Ependymoma	n/d	non-amplified	negative	negative	FISH/IHC	TMA
EP084	Ependymoma	n/d	non-amplified	negative	negative	FISH/IHC	TMA
EP085	Ependymoma	n/d	non-amplified	negative	positive	FISH/IHC	TMA
EP086	Ependymoma	n/d	non-amplified	negative	negative	FISH/IHC	TMA
EP088	Ependymoma	n/d	non-amplified	negative	negative	FISH/IHC	TMA
EP089	Ependymoma	n/d	non-amplified	negative	negative	FISH/IHC	TMA
EP090	Ependymoma	n/d	non-amplified	negative	negative	FISH/IHC	TMA
EP091	Ependymoma	n/d	non-amplified	negative	negative	FISH/IHC	TMA
EP092	Ependymoma	n/d	non-amplified	negative	negative	FISH/IHC	TMA
EP093	Ependymoma	n/d	non-amplified	negative	positive	FISH/IHC	TMA
EP094	Ependymoma	n/d	non-amplified	negative	positive	FISH/IHC	TMA
EP095	Ependymoma	n/d	non-amplified	negative	negative	FISH/IHC	TMA
EP096	Ependymoma	n/d	non-amplified	negative	negative	FISH/IHC	TMA
EP097	Ependymoma	n/d	non-amplified	negative	negative	FISH/IHC	TMA
EP099	Ependymoma	n/d	non-amplified	negative	negative	FISH/IHC	TMA
EP101	Ependymoma	n/d	non-amplified	negative	negative	FISH/IHC	TMA
EP102	Ependymoma	n/d	non-amplified	negative	positive	FISH/IHC	TMA
EP103	Ependymoma	n/d	non-amplified	n/d	n/d	FISH/IHC	TMA
EP104	Ependymoma	n/d	non-amplified	negative	positive	FISH/IHC	TMA
EP105	Ependymoma	n/d	non-amplified	negative	negative	FISH/IHC	TMA
EP106	Ependymoma	n/d	non-amplified	negative	negative	FISH/IHC	TMA
EP107	Ependymoma	n/d	non-amplified	n/d	n/d	FISH/IHC	TMA
EP108	Ependymoma	n/d	non-amplified	n/d	negative	FISH/IHC	TMA
EP109	Ependymoma	n/d	non-amplified	negative	negative	FISH/IHC	TMA
EP111	Ependymoma	n/d	non-amplified	negative	positive	FISH/IHC	TMA
EP112	Ependymoma	n/d	non-amplified	negative	negative	FISH/IHC	TMA
EP113	Ependymoma	n/d	non-amplified	negative	positive	FISH/IHC	TMA
EP114	Ependymoma	n/d	non-amplified	negative	negative	FISH/IHC	TMA
EP118	Ependymoma	n/d	non-amplified	negative	negative	FISH/IHC	TMA
EP119	Ependymoma	n/d	non-amplified	negative	negative	FISH/IHC	TMA
EP121	Ependymoma	n/d	non-amplified	negative	negative	FISH/IHC	TMA
EP123	Ependymoma	n/d	non-amplified	negative	negative	FISH/IHC	TMA
EP124	Ependymoma	n/d	non-amplified	negative	negative	FISH/IHC	TMA
EP126	Ependymoma	n/d	non-amplified	negative	negative	FISH/IHC	TMA
EP128	Ependymoma	n/d	non-amplified	negative	negative	FISH/IHC	TMA
EP130	Ependymoma	n/d	non-amplified	negative	positive	FISH/IHC	TMA
EP131	Ependymoma	n/d	non-amplified	negative	negative	FISH/IHC	TMA
EP132	Ependymoma	n/d	non-amplified	negative	negative	FISH/IHC	TMA
EP133	Ependymoma	n/d	non-amplified	positive	negative	FISH/IHC	TMA
EP134	Ependymoma	n/d	non-amplified	negative	negative	FISH/IHC	TMA
EP135	Ependymoma	n/d	non-amplified	negative	negative	FISH/IHC	TMA
EP136	Ependymoma	n/d	non-amplified	negative	positive	FISH/IHC	TMA
EP137	Ependymoma	n/d	non-amplified	positive	negative	FISH/IHC	TMA
EP138	Ependymoma	n/d	non-amplified	negative	negative	FISH/IHC	TMA
EP139	Ependymoma	n/d	non-amplified	negative	negative	FISH/IHC	TMA
HGA001	High Grade Glioma	n/d	non-amplified	positive	negative	FISH/IHC	TMA
HGA002	High Grade Glioma	n/d	non-amplified	n/d	n/d	FISH/IHC	TMA
HGA003	High Grade Glioma	n/d	non-amplified	negative	negative	FISH/IHC	TMA
HGA004	High Grade Glioma	n/d	non-amplified	negative	negative	FISH/IHC	TMA
HGA006	High Grade Glioma	n/d	non-amplified	negative	negative	FISH/IHC	TMA
HGA007	High Grade Glioma	n/d	non-amplified	negative	negative	FISH/IHC	TMA
HGA009	High Grade Glioma	n/d	non-amplified	n/d	n/d	FISH/IHC	TMA
HGA010	High Grade Glioma	n/d	non-amplified	n/d	n/d	FISH/IHC	TMA
HGA011	High Grade Glioma	n/d	non-amplified	positive	negative	FISH/IHC	TMA
HGA012	High Grade Glioma	n/d	non-amplified	negative	negative	FISH/IHC	TMA
HGA013	High Grade Glioma	n/d	non-amplified	negative	negative	FISH/IHC	TMA
HGA014	High Grade Glioma	n/d	non-amplified	positive	negative	FISH/IHC	TMA
HGA015	High Grade Glioma	n/d	non-amplified	negative	negative	FISH/IHC	TMA
HGA016	High Grade Glioma	n/d	non-amplified	negative	negative	FISH/IHC	TMA
HGA017	High Grade Glioma	n/d	non-amplified	negative	negative	FISH/IHC	TMA
HGA020	High Grade Glioma	n/d	non-amplified	negative	negative	FISH/IHC	TMA
HGA021	High Grade Glioma	n/d	non-amplified	n/d	n/d	FISH/IHC	TMA
HGA025	High Grade Glioma	n/d	non-amplified	negative	negative	FISH/IHC	TMA
HGA026	High Grade Glioma	n/d	non-amplified	negative	negative	FISH/IHC	TMA
HGA027	High Grade Glioma	n/d	non-amplified	negative	negative	FISH/IHC	TMA
HGA028	High Grade Glioma	n/d	non-amplified	n/d	n/d	FISH/IHC	TMA
HGA029	High Grade Glioma	n/d	non-amplified	negative	negative	FISH/IHC	TMA
HGA034	High Grade Glioma	n/d	non-amplified	negative	negative	FISH/IHC	TMA
HGA035	High Grade Glioma	n/d	non-amplified	negative	negative	FISH/IHC	TMA
HGA037	High Grade Glioma	n/d	non-amplified	negative	negative	FISH/IHC	TMA
HGA039	High Grade Glioma	n/d	non-amplified	negative	negative	FISH/IHC	TMA
HGA040	High Grade Glioma	n/d	non-amplified	n/d	n/d	FISH/IHC	TMA
HGA043	High Grade Glioma	n/d	non-amplified	negative	negative	FISH/IHC	TMA
HGA044	High Grade Glioma	n/d	non-amplified	negative	negative	FISH/IHC	TMA
HGA045	High Grade Glioma	n/d	non-amplified	negative	negative	FISH/IHC	TMA
HGA046	High Grade Glioma	n/d	non-amplified	negative	negative	FISH/IHC	TMA
HGA047	High Grade Glioma	n/d	non-amplified	n/d	n/d	FISH/IHC	TMA
HGA048	High Grade Glioma	n/d	non-amplified	negative	negative	FISH/IHC	TMA
HGA049	High Grade Glioma	n/d	non-amplified	negative	positive	FISH/IHC	TMA
HGA050	High Grade Glioma	n/d	non-amplified	negative	positive	FISH/IHC	TMA
HGA051	High Grade Glioma	n/d	non-amplified	negative	negative	FISH/IHC	TMA
HGA052	High Grade Glioma	n/d	non-amplified	negative	negative	FISH/IHC	TMA
HGA053	High Grade Glioma	n/d	non-amplified	negative	positive	FISH/IHC	TMA
HGA054	High Grade Glioma	n/d	non-amplified	positive	positive	FISH/IHC	TMA
HGA055	High Grade Glioma	n/d	non-amplified	negative	positive	FISH/IHC	TMA
HGA056	High Grade Glioma	n/d	non-amplified	negative	positive	FISH/IHC	TMA
HGA057	High Grade Glioma	n/d	non-amplified	n/d	n/d	FISH/IHC	TMA
HGA058	High Grade Glioma	n/d	non-amplified	positive	negative	FISH/IHC	TMA
HGA059	High Grade Glioma	n/d	non-amplified	positive	negative	FISH/IHC	TMA
HGA060	High Grade Glioma	n/d	non-amplified	n/d	n/d	FISH/IHC	TMA
HGA061	High Grade Glioma	n/d	non-amplified	negative	negative	FISH/IHC	TMA
HGA062	High Grade Glioma	n/d	non-amplified	positive	positive	FISH/IHC	TMA
HGA063	High Grade Glioma	n/d	non-amplified	positive	negative	FISH/IHC	TMA
HGA064	High Grade Glioma	n/d	non-amplified	negative	negative	FISH/IHC	TMA
HGA065	High Grade Glioma	n/d	non-amplified	negative	negative	FISH/IHC	TMA
CPC02	Choroid Plexus Carcinoma	n/d	non-amplified	negative	negative	FISH/IHC	TMA
CPC01	Choroid Plexus Carcinoma	n/d	non-amplified	negative	negative	FISH/IHC	TMA
CPC04	Choroid Plexus Carcinoma	n/d	non-amplified	negative	negative	FISH/IHC	TMA
CPC03	Choroid Plexus Carcinoma	n/d	non-amplified	n/d	n/d	FISH/IHC	TMA
CPC06	Choroid Plexus Carcinoma	n/d	non-amplified	n/d	n/d	FISH/IHC	TMA
CPC05	Choroid Plexus Carcinoma	n/d	non-amplified	negative	negative	FISH/IHC	TMA
CPC08	Choroid Plexus Carcinoma	n/d	non-amplified	negative	negative	FISH/IHC	TMA
CPC07	Choroid Plexus Carcinoma	n/d	non-amplified	negative	negative	FISH/IHC	TMA
CPC10	Choroid Plexus Carcinoma	n/d	non-amplified	negative	negative	FISH/IHC	TMA
CPC09	Choroid Plexus Carcinoma	n/d	non-amplified	negative	negative	FISH/IHC	TMA
CPC12	Choroid Plexus Carcinoma	n/d	non-amplified	negative	negative	FISH/IHC	TMA
CPC11	Choroid Plexus Carcinoma	n/d	non-amplified	negative	negative	FISH/IHC	TMA
CPC14	Choroid Plexus Carcinoma	n/d	non-amplified	negative	negative	FISH/IHC	TMA
CPC13	Choroid Plexus Carcinoma	n/d	non-amplified	negative	negative	FISH/IHC	TMA
CPC16	Choroid Plexus Carcinoma	n/d	non-amplified	negative	negative	FISH/IHC	TMA
CPC15	Choroid Plexus Carcinoma	n/d	non-amplified	n/d	n/d	FISH/IHC	TMA
CPC19	Choroid Plexus Carcinoma	n/d	non-amplified	negative	negative	FISH/IHC	TMA
CPC17	Choroid Plexus Carcinoma	n/d	non-amplified	negative	negative	FISH/IHC	TMA
CPC20	Choroid Plexus Carcinoma	n/d	non-amplified	negative	negative	FISH/IHC	TMA
CPC18	Choroid Plexus Carcinoma	n/d	non-amplified	negative	negative	FISH/IHC	TMA
PNET primitive neuroectodermal tumor), PNET-NOS (not otherwise specified), ETANTR (embryonal tumor with abundant neuropil and true rosettes), EBP (ependymoblastoma), EP (ependymal features), MEP (medulloepithelioma), PNET (primitive neuroectodermal tumor), ANA (anaplastic features)
*samples previously reported in Li M, Lee KF, Lu Y et al. (2009) Frequent amplification of a chr19q13.41 microRNA polycistron in aggressive primitive neuroectodermal brain tumors. Cancer Cell 16: 533-546 Doi S1535-6108(09)00388-2 [pii]
**samples previously reported in Picard D, Miller S, Hawkins CE et al. (2012) Markers of survival and metastatic potential in childhood CNS primitive neuro-ectodermal brain tumours: an integrative genomic analysis. Lancet Oncol 13: 838-848 Doi 10.1016/S1470-2045(12)70257-7
‡not included in analysis of Table 1
†samples were immuno-negative for BAF47
n/d (not determined)
n/a (not available)
TMA (tissue microarray)
¥ only institutional pathology diagnosis available

## Sheet: Sheet1
Lab annotation	Histological diagnosis	Original formal pathologic dx with IHC	Diagnosis
PNET2	PNET/medulloepithelioma	Medullo-epithelioma	optic nerve tumour
PNET3	PNET with ependymal differentation	PNET with unusual features: primitive neuroepithelial + mesenchymal features with new bone formation, melanin: Vim+, Synap+, NSE-, GFAP-
PNET4	PNET	PNET, glial and neuronal differentiation, diffuse MAP2,NSE and synaptophysin positive, also proportion of GFAP positive - smaller proportion, p53 diffuse positive, weak nestin, +vasc endoth proliferation, +necrosis
PNET5	PNET/ependymoblastoma	Ependymoblastoma: Nestin+, BAF47+, MAP2+, GFAP-ive
PNET6	PNET with ependymal differentation	PNET - synap+, NF+, GFAP-; recurrence dx as ependymoblastoma
PNET7	PNET
PNET8	PNET	PNET with unusual multi-divergent differentiation - ependymal, glial, neuroepithelial:Synap+; vimentin - focal +ive; GFAP-ive, EMA-ive
PNET9	PNET	PNET - mixed neuronal astroglial differentiation; no rosettes: S100+, GFAP+, Vimentin+, MAP+, MAP5+, NSE+, CD57+, SYNAP-ive, EMA-ve, CK-ive,
PNET10	PNET
PNET11	PNET
PNET14	PNET		lots of necrosis, +CA tumour, cellular not ependymoma
PNET15	PNET/medulloepithelioma
PNET17	PNET		PNEt, desmoplastic, unusual for PNET
PNET20	PNET		?glial, PNET with ependymal differentiation
PNET21	PNET		brain, no tumour
PNET22	PNET		?glial (2 slides)
PNET24	PNET/ependymoblastoma		?CPC vs papillary ependymoma
PNET25	PNET		artifact, cellular tumour
PNET26	PNET		no tumour
PNET27	PNET		?glial/ ?ATRT
PNET28	PNET		necrotic
PNET30	PNET		PNET (++ blood)
PNET31	PNET		looks glial, ? Grade, fibrillary cytoplasm, nuclear dyspsia, no mitotic figures
PNET32	PNET		cerebellar, ? Met, 50% of Normal cerebellum
PNET35	PNET		nested pattern, ? Skull base, not PNET
PNET36	PNET		artifact
PNET37	PNET		artifact
PNET39	PNET with ependymoblastic differentation
PNET40	PNET
PNET41	PNET		normal brain
PNET42	PNET		?glial, ? PNET, low cellularity for classic PNET, C19MC
PNET43	PNET
PNET44	PNET
PNET45	PNET		PNET
PNET47	PNET		+ necrosis, PNET, ++ mitosis
PNET48	PNET
PNET49	PNET
PNET51	PNET-M
PNET52	PNET-M
PNET53	PNET
PNET54	PNET/ependymoblastoma
PNET55	PNET
PNET56	PNET/ETNATR	ETANTR: positive for mostly primitive and neural markers; MAP2+
PNET57	PNET/ETNATR	ENTATR
PNET59	sPNET
PNET60	sPNET
PNET61	sPNET		PNET + spindle cell component, vascluar endothelial proliferation, sharp border
PNET62	sPNET		very necrotic, ++ apoptotic bodies
PNET63	sPNET		?Anaplastic ependymoma
PNET64	sPNET		spindle cell tumour, ? Sarcoma
PNET65	sPNET		?Oligodendroglioma
PNET66	sPNET		probably PNET
PNET67	sPNET		?ETANTR
PNET68	sPNET		very anaplastic, epitheloid, ?CPC ?ATRT
PNET71	sPNET		2/3 of specimen is choric plexus - to to r/o anplastic ependymoma
PNET72	sPNET		looks like 73
PNET73	sPNET		very anaplastic, need to r/o ATRT or met
PNET74	sPNET		almost completely necrotic
PNET75	sPNET		PNET / ++ necrosis
PNET76	sPNET		?ATRT/ ++ necrosis
PNET77	sPNET		?ATRT
PNET78	sPNET		Myloid
PNET79	sPNET		?Anaplastic ependymoma
PNET80	sPNET		loose round cells
PNET81	sPNET		?ETANTR
PNET82	sPNET		do C19MC fish (40 anaplstic ependymoma)
PNET83	sPNET		desmoplasitc
PNET84	sPNET		r/o ATRT
PNET85	sPNET
PNET86	sPNET
PNET87	sPNET
PNET88	sPNET
PNET89	sPNET
PNET90	sPNET
PNET91	no info		+ tumour, no eppendymoma, ? PNET, ? Glial
PNET92	no info
PNET93	no info
PNET94	PNET		? Glial, some glial features
PNET95	PNET		++ cytoplasm, cells with ++ cytoplasm (? Rabdoid)
PNET96	PNET		PNET (collagenous meterial)
PNET97	PNET		?PNET. ? Glial
PNET99	PNET
PNET100	PNET
PNET101	PNET
PNET105	PNET
PNET106	PNET
PNET109			malignant tumour, ++ necrosis
PNET111			apoptosis, ++ necrosis, malignant tumour
PNET112			?PNET, ?CUSA
PNET113			?ENATR
PNET114
PNET115
PNET116	PNET		?glial, pseudopalisading/rosets
PNET117	PNET		resonable for PNET, scleotoic background
PNET118	PNET		very anaplastic epithelioid/epithelial tumour. CPC
PNET119	PNET		resonable for PNET, ++ collagen, + sclerotic
PNET121	PNET		okay for PNET, scleroti vessal
PNET122	PNET		sarcoma? Spindle cell
PNET123	PNET		? Non-dx, surrounding tissue.
PNET124
PNET125
PNET126	Thalamic
PNET127	Multiple lesions in cerebrm
PNET128
PNET129	L. Frontal		?ATRT
PNET130	L. Thalamic		tiny (too small for accurate dx), could do INI1
PNET131	Parasellar/3rd ventricular, PNET with prominant ependymoblasoma rosettes		PNET, very small, numerous true rosettes, ?ETANTR-paraffin
PNET132	R. Frontal		PNET (sharp border)
PNET133	R. Frontal		PNET, ++ vascuclar with pseudo rosettes
PNET134
PNET135
PNET138		Initial tumour PNET with divergent differentiation; pathology post-rx residual c/w ependymoblastoma
PNET139
PNET140
PNET141
PNET142
PNET143	CNS-PNET
PNET146	CNS-PNET
PNET148	CNS-PNET
PNET149	CNS-PNET
PNET157	PNET		PNET, ++ freezing artifact, +Ca2 doen on frozen
PNET158	PNET		glial, GBM?
PNET160		PNET with astrocytic differentiaton; frequent focal NSE+: limited but GFAP+
PNET161		PNET; NSE ++
PNET162		Recurrent tumour: same - GFAP-, NSE-, SYN-: MAP2-; MAP5+
PNET163		nusual for PNET: Anaplastic neuroepithelial tumour : GFAP-, synaptophysin-ive, NSE-, EMA-, no rosettes, Vimentin+ive, MAP5+ive, CD99+ive
PNET164		Highly primitive tumour - focal GFAP+, NSE-; pseudorosettes
PNET165
PNET166		PNET:GFAP-, NSE-, S100-, EMA-; EM studies done
PNET167
PNET 167r		PNET:GFAP-, NSE-
PNET168
PNET169		PNET with glial and neuronal differentiation; NSE, MAP2 and GFAP +. P53 +, vasc proliferation
PNET170
PNET171
PNET172			?gial, ++ necrosis
PNET173			?PNET
PNET174
PNET175		ETANTR
PNET177
PNET178
PNET179
PNET180
PNET181
PNET182
PNET183
PNET184
PNET185
PNET186
PNET187	CNS PNET		poorly stained, OK for PNET
PNET188	CNS PNET		cellular, okay for PNET, ?
PNET189	CNS PNET
PNET190	CNS PNET		?fried egg, ?lepto invation, +rent, lots for blood, granular Tissue
PNET191	CNS PNET		okay for PNET, poorly fixed
PNET193	CNS PNET
PNET194	CNS PNET		?PXA, EGB, fibrillary suspucious for glial tumour
PNET195	CNS PNET
PNET196	CNS PNET		PNET, ++ blood, +same neuclear palisading, + necrosis, ?neuroblastic rosettes
PNET197	CNS PNET		nesting patten with mesenchymal / stromal meschemchyme pattern
PNET199	CNS PNET		PNET, multinucleated giant cells,
PNET200	CNS PNET		okay for PNET, ?mixoid stromal
PNET201	CNS PNET		ATRT
PNET204
PNET205
PNET206
PNET207			small specimin, okay for PNET
PNET208
PNET210
PNET212
PNET213
PNET214
PNET215			okay for PNET,++ crushing artifact, ++stromal/colalgenous
PNET218
PNET219			okay for PNET
PNET220
PNET221
PNET222
PNET223
PNET224
PNET225
PNET226
PNET227
PNET228
PNET229
PNET230
PNET231
PNET232
PNET234	C
PNET235	C
PNET236	C
PNET237	C
PNET238	C
PNET239	-
PNET240	C
PNET241	C
PNET242	C
PNET243	C
PNET244	C
PNET245	C
PNET246	C
PNET247	C
PNET248	C
PNET250	C
PNET251	C
PNET252
PNET253
PNET254
PNET255	sPNET
PNET256	sPNET
PNET257	sPNET
PNET258	CNS PNET
PNET259	sPNET
PNET260	sPNET
PNET261	sPNET
PNET 262
PNET265
PNET266
PNET267
PNET268
PNET269
PNET270
PNET271
PNET272
PNET273
PNET274
PNET276
PNET277
PNET279
PNET281
PNET282
PNET283
PNET284
PNET285
PNET286
PNET287
PNET288
PNET289
PNET290
PNET291
PNET293
PNET294
PNET295
PNET296
PNET297
PNET299
PNET300
PNET301
PNET302
PNET303
PNET304
PNET305
PNET306
PNET307
PNET308
PNET309
PNET310
PNET311
PNET312
PNET313
PNET314
PNET315
PNET316
PNET317
PNET318
PNET319
PNET320
PNET321
PNET322
PNET323
PNET324
PNET325
PNET326
PNET327
PNET328
PNET329
PNET330
PNET331
PNET332
PNET333
PNET334
PNET335
PNET336
PNET337
PNET338
PNET339
PNET340
PNET341
PNET342
PNET343
PNET344
PNET345
PNET346
PNET347
PNET348
PNET349
PNET350
PNET351
PNET352
PNET353
PNET354
PNET355	Medulloepithelioma
PNET356
PNET357
PNET358
PNET359
PNET360
PNET362
PNET363
PNET364
PNET365
PNET366
PNET368
PNET369
PNET370
PNET371
PNET372
PNET373
PNET374
PNET375
PNET376
PNET377
PNET378
PNET379
PNET380
PNET381
PNET382
PNET383
PNET384
PNET385
PNET386
PNET387
PNET388
PNET389
PNET390
PNET390r
PNET391	ETANTR
PNET392	ETANTR	ETANTR
PNET393	ETANTR	ETANTR
PNET394
PNET395
PNET396
PNET397	PNET/HIGH GRADE GLIOMA
PNET398
PNET398r
PNET399	ETANTR	published; Childs Nerv Syst 2013, Adamek
PNET400
PNET401	ETANTR	publisehed; Journal of Neuro-Oncology 2006, La Spina
PNET402
PNET403
PNET404
PNET405
PNET406
PNET407
PNET408
PNET409
PNET410
PNET411
PNET414
PNET415
PNET417
PNET420
PNET423
PNET424
PNET425
PNET426
PNET427
PNET428
PNET429
A_PNET1	PNET
A_PNET2
A_PNET3
A_PNET4
A_PNET5
A_PNET6
A_PNET7
A_PNET8
A_PNET9
A_PNET10
A_PNET11
A_PNET12
A_PNET13
A_PNET14	PNET-M
A_PNET15	PNET
A_PNET17	CNS-PNET
A_PNET18
A_PNET19
A_PNET20
A_PNET21
A_PNET22
PINEO1	pineoblastoma
PINEO2	pineoblastoma
PINEO3	pineoblastoma
PINEO4	pineoblastoma
PINEO5	pineoblastoma
PINEO6	pineoblastoma
PINEO7	pineoblastoma
PINEO8	pineoblastoma
PINEO9
PINEO10
PINEO11
PINEO12
PINEO13
PINEO14
PINEO15
PINEO16
PINEO17
PINEO18
PINEO19
PINEO20
PINEO21
PINEO22
PINEO23
PINEO24
PINEO25
PINEO26
PINEO27
PINEO28
PINEO29	PBL
PINEO30	PBL
PINEO31	PBL vs pineal anlage vs malignant teratoma
PINEO32	PBL
PINEO33	PBL
PINEO34	intermediate grade likely PBL
PINEO35	PBL
PINEO36	PNET
PINEO37	Pineoblastoma
PINEO38	Pineoblastoma
PINEO39	Pineoblastoma
PINEO40
PINEO41
PINEO42
PINEO43
PINEO44
PINEO45
PINEO46	P
PINEO47
PINEO48
ATRT1	ATRT (by Cynthia)
ATRT2	PNET
ATRT3
ATRT4
ATRT5
ATRT6	ATRT (by Cynthia)
ATRT7
ATRT8	ATRT (by Cynthia)
ATRT9
ATRT10	ATRT (by Cynthia)
ATRT11	ATRT (by Cynthia)
ATRT12	ATRT (by Cynthia)
ATRT13	ATRT (by Cynthia)
ATRT14
ATRT15
ATRT16
ATRT17
ATRT18	ATRT (by Cynthia)
ATRT19	ATRT (by Cynthia)
ATRT20
ATRT21	ATRT (by Cynthia)
ATRT22	ATRT (by Cynthia)
ATRT23
ATRT24
ATRT25	ATRT (by Cynthia)
ATRT26	ATRT (by Cynthia)
ATRT27
ATRT28
ATRT29
ATRT30
ATRT31	atypical teratoid/rhabdoid tumor
ATRT32	atypical teratoid/rhabdoid tumor
ATRT33	atypical teratoid/rhabdoid tumor
ATRT34	atypical teratoid/rhabdoid tumor
ATRT35	atypical teratoid/rhabdoid tumor
ATRT36
ATRT37
ATRT38
ATRT39
ATRT40
ATRT41
ATRT42
ATRT43
ATRT44
ATRT45
ATRT46
ATRT47
ATRT48	ATRT
ATRT49	Sarcoma like/non-intra…..
ATRT50	Ponly fixed, ? Rhabdoid cells
ATRT51	Polyphenotypic- clusters of cells< ++ neurons
ATRT52	Bad fixation/ rhabdoid, without INI1
ATRT53	++ neurons
ATRT54	CRVNET
ATRT55	? CP mixed, without INI1
ATRT56
ATRT57
ATRT58
ATRT59
ATRT60
ATRT61
ATRT62
ATRT63
ATRT64
ATRT65
ATRT66
ATRT67
ATRT68
ATRT69
ATRT70
ATRT71
ATRT72
ATRT73
ATRT74
ATRT75
ATRT76
ATRT77
ATRT78
ATRT79	PNET
ATRT80	PNET
ATRT81	CNS-PNET
ATRT82	PNET
ATRT83	PNET/rhabdoid
ATRT85	cervical PNET
ATRT86	PNET
ATRT87
ATRT89	CNS-PNET
ATRT90
ATRT91	ATRT (by Cynthia)
ATRT92	ATRT (by Cynthia)
ATRT93
ATRT95
ATRT96
ATRT100
ATRT101
ATRT102
ATRT103
ATRT104
ATRT105
ATRT106
ATRT107
ATRT108
ATRT109
ATRT110
ATRT111
ATRT112
ATRT113
ATRT114
ATRT115
ATRT116
ATRT117
ATRT118
ATRT119
ATRT120
ATRT121
ATRT122
ATRT123
ATRT124
ATRT125
ATRT126
ATRT127
ATRT128
ATRT129	ATRT
ATRT130	atypical
ATRT131	ATYPICAL CHOROID PLEXUS PAPILLOMA
ATRT132
ATRT133
ATRT134
ATRT135	PNET		ATRT
ATRT136
ATRT137
ATRT138
ATRT139
ATRT140
ATRT141
ATRT142
ATRT143
ATRT144
ATRT145
ATRT146
ATRT147
ATRT148
ATRT149
ATRT150
ATRT151
ATRT152
ATRT153
ATRT154
ATRT155
ATRT156
ATRT157
ATRT158
ATRT159
ATRT160
ATRT161
ATRT162
ATRT163
ATRT164
ATRT165
ATRT166
ATRT167
ATRT168
ATRT169
ATRT170
ATRT171
ATRT172
ATRT173
ATRT174
ATRT175
ATRT176
ATRT177
ATRT178
ATRT179
ATRT180
ATRT181
ATRT182
ATRT183
ATRT184
ATRT185
ATRT186
ATRT187
ATRT188
ATRT189
ATRT190
ATRT191
ATRT192
ATRT193
ATRT194
ATRT195
ATRT196
ATRT197
ATRT198
ATRT199
ATRT200
ATRT201
ATRT202
ATRT203
ATRT204
ATRT205
ATRT206
ATRT207
ATRT208
ATRT209
ATRT210
ATRT211
ATRT212
ATRT213
ATRT214
ATRT215
ATRT216
ATRT217
ATRT218
ATRT219
ATRT220
ATRT221
ATRT222
ATRT223
ATRT224
ATRT225
ATRT226
ATRT227
ATRT228
ATRT229
ATRT230
ATRT231
ATRT232
ATRT233
ATRT234
ATRT235
ATRT236
ATRT237
ATRT238
ATRT239
ATRT240
ATRT241
ATRT242
ATRT243
ATRT244
ATRT245
ATRT246
ATRT247
ATRT248
ATRT249
ATRT250
ATRT251
ATRT252
ATRT253
ATRT254
ATRT255
ATRT256
ATRT257
ATRT258
ATRT259
ATRT260
ATRT261
ATRT262
ATRT263
ATRT264
ATRT265
ATRT266
ATRT267
ATRT268
ATRT269
ATRT270
ATRT271
ATRT272
ATRT273
ATRT274
ATRT275
ATRT276
ATRT277
ATRT278
ATRT279
ATRT280
ATRT281
ATRT282
ATRT283
ATRT284
ATRT285
ATRT286
ATRT287
ATRT288
ATRT289
ATRT290
ATRT291
ATRT292
ATRT293
ATRT294
ATRT295
ATRT296
ATRT297
ATRT298
ATRT299
ATRT300
ATRT301
ATRT302
ATRT303
ATRT304
ATRT305
ATRT306
ATRT307
ATRT308
ATRT309
ATRT310
ATRT311
ATRT312
ATRT313
ATRT314
ATRT315
ATRT316
ATRT317
ATRT318
ATRT319
ATRT320
ATRT320r
GBM1
GBM2
GBM3
GBM4
GBM5
GBM6
GBM7
GBM8
GBM9
GBM10
GBM11
GBM12
GBM13
GBM14
GBM15
GBM16
GBM17
GBM18
GBM19
GBM20
GBM21
GBM22
GBM23
GBM24
GBM25
GBM26
GBM27
GBM28
GBM29
GBM30
GBM31
GBM32
GBM33
GBM34
GBM35
GBM36
GBM37
GBM38
GBM39
GBM40
GBM41
GBM42
GBM43
GBM44
GBM45
GBM46
GBM47
GBM48
GBM49
GBM50
GBM51
GBM52
GBM53
GBM54
GBM55
GBM56
GBM57
GBM58
GBM59
GBM60
GBM61
GBM62
GBM63
GBM64
GBM65
GBM66
GBM67
GBM68
GBM69
GBM70
GBM71
GBM72
GBM73
GBM74
GBM75
GBM76
GBM77
GBM78
GBM79
GBM80
GBM81
GBM82
GBM83
GBM84
GBM85
GBM86
GBM87			Glioblastoma
GBM88
GBM89
GBM90
GBM91			Anaplastic astrocytoma
GBM92			Glioblastoma
GBM93
GBM94			Glioblastoma
GBM95			Anaplastic astrocytoma
GBM96	Gliosarcoma, previous CML but without IR		Glioblastoma variant
GBM97			Glioblastoma
GBM98			Glioblastoma
GBM99
GBM100
GBM101
GBM102
GBM103
GBM104
GBM105
GBM106
GBM107
GBM108
GBM109
GBM110
GBM111
GBM112
GBM113
GBM114
GBM115
GBM116
GBM117
GBM118
GBM119
GBM120
GBM121
GBM122
GBM123
GBM124
GBM125
GBM126
GBM127
GBM128
GBM129
GBM130	sPNET		lots of necrosis (including pseudopalisading)-could be glial
GBM131	sPNET		looks like infiltrative tumour (?edge of lesion), could be glial, has vascular-endothelial proliferation
GBM132			pilocytic, spine nodule L1/2
GBM133
GBM134
GBM135			PXA
GBM136
GBM137
GBM138
GBM139
GBM140
GBM141
GBM142
GBM143
GBM144
GBM145
GBM146
GBM147
GBM148
GBM149
GBM150
GBM151
GBM152
GBM153
GBM154
GBM155
GBM156
GBM157
GBM158
GBM159
GBM160
GBM161
GBM162
GBM163
GBM164
GBM165
GBM166
GBM167
GBM168
GBM169
GBM170
GBM171
GBM172
GBM173
GBM174
GBM175
GBM176
GBM177
GBM178
GBM179
Epend1	PNET/glioma		no tumour (2 slides)
Epend2	PNET		?ependymoma
Epend3			R/0 eppendymoma - GFAP
Epend4			ependymoma
Epend5			?Anaplastic ependymoma
Epend6	PNET		ependymoma
Epend7	PNET		ependymoma
Epend8	PNET, recurred (2Y 5M after 1st operation)		ependymoma, pseudoreosetting
Epend9	PNET		glial, ependymoma, well demarcated
Epend10	PNET		junk n/a, + tumour done on Frozen
Epend11	PNET		+ tumour, ? Glial, ? PNET, ? Ependymoma done on Frozen
Epend12	PNET		ependymoma
Epend13	PNET		ependymoma
Epend14
Epend15	Clear Cell ependymoma
Epend16	Ependymoma
Epend17	Ependymoma
Epend18	Ependymoma
Epend19	Ependymoma
Epend20	Ependymoma
Epend21	Ependymoma
Epend22	Ependymoma
Epend23	Ependymoma
Epend24	Ependymoma
Epend25	Anaplastic Ependymoma
AH1	Glioblastoma (adult)
AH2	Glioblastoma (adult)
AH3	Glioblastoma (adult)
AH4	Glioblastoma (adult)
AH5	Malignant Rhabdoid Tumour
AH6	Malignant Rhabdoid Tumour
AH7	Malignant Rhabdoid Tumour
AH19	Oligodendroglioma
AH20	Oligodendroglioma
AH21	Astrocyoma GR III/IV
AH22	Astrocyoma GR III/IV
Med1
Med2
Med3
Med4
Med5
Med6
Med7
Med8
Med9
Med10
Med11
Med12
Med13
Med14
Med15
Med16
Med17
Med18
Med19
Med20
Med21
Med22
Med23
Med24
Med25
Med26
Med27
Med28
Med29
Med30
Med31
Med32
Med33
Med34
Med35
Med36
Med37
Med38
Med39
Med40
Med41
Med42
Med43
Med44
Med45
Med46
Med47
Med48
Med49
Med50
Med51
Med52
Med53
Med54
Med55
Med56

## Sheet: Sheet2
Lab Annotation	Order	Group		Recurrence	Source	Patiet Initials	Clinical Characteristics						Diagnosis
			Tumour designation				Age at Dx	Gender	Location	Specific location	MET status	Comments on Met Status	Final Histological Dx	Reviewed Path CH	Date CH reviewed	Original formal pathologic dx with IHC
PNET2	1	Group 1	S02-1005		HSC	C.T.	11	male	optic nerve	rt optic nerve	M0		MEP	MEP	2013-11-08	Medulloepithelioma
PNET3	2	Group 1	S01-1914		HSC	D.T.	49	female	cerebrum	left frontal	M1	invasive to brain and scalp, melanin and bone formation	PNET/EP	HSC (CH still to review)		PNET with primitive neuroepithelial + mesenchymal features
PNET5	3	Group 1	S05-4183	S06-2356 D and E	HSC	G.S.	20	female	cerebrum	left parietal	M2	infiltrating falx	ETANTR	ETANTR; good for hist pannel, sampling	2013-11-08	Ependymoblastoma
PNET6	4	Group 1	S90-2258	S91-0948	HSC	C.C.	29	female	cerebrum	R parietal	M0	invasive to dura	ETANTR	ETANTR	2013-11-08	PNET; recurrence dx as ependymoblastoma
PNET14	5	Group 1	T1052		Hopkins		12	n/a	cerebullum		M0		PNET			PNET
PNET15	6	Group 1	T1058		Hopkins		5	male	cerebrum		M0		MEP			PNET/medulloepithelioma
PNET39	7	Group 1	1343-15		TXCC		7	female	cerebullum	Posterior fossa	M1		EPB			PNET with ependymoblastic differentation
PNET40	8	Group 1	910-8		TXCC		30	male	cerebrum		M0		PNET			PNET
PNET42	9	Group 1	04-1203		SJRH		38	female	cerebrum	Frontoparietal Lobe	M0		PNET			PNET
PNET43	10	Group 1	05-1277		SJRH		18	male	cerebrum	Left Lateral Ventricle	M1		PNET			PNET
PNET54	11	Group 1	PM51		Cambridge		36	male	cerebrum		M0		EBP			PNET/ependymoblastoma
PNET56	12	Group 1	S07-3345		HSC	T.F.	20	female	cerebullum	Posterior fossa	M0	infiltrative to cerebellum	ETANTR	ETANTR	2013-11-08	ETANTR
PNET57	13	Group 1	A07-2	Autopsy	HSC	R.W.	12	female	brainstem	primary brainstem	M3	disseminated	ETANTR	ETANTR; look up clincial details	2013-11-08	ETANTR
PNET67	14	Group 1	3000-30-P9405		CHTN		36	male	cerebrum		n/a		ETANTR	ETANTR	2013-10-18	sPNET
PNET81	15	Group 1	3000-30-P9443		CHTN		36	female	cerebrum		n/a		ETANTR	ETANTR	2013-10-18	sPNET
PNET91	16	Group 1	VPNET 23a		Van Meter		n/a	female	n/a		n/a		PNET	not readable	2013-10-18	PNET
PNET93	17	Group 1	VPNET 25		Van Meter		n/a	female	n/a		n/a		PNET			PNET
PNET94	18	Group 1	366299n1		Young-Shin		180	female	cerebrum		n/a		PNET	not readable	2013-10-18	PNET
PNET109	19	Group 1	KU 3		Nakamura		19	female	cerebrum		n/a		PNET	PNET	2013-10-18	PNET
PNET111	20	Group 1	KU 5		Nakamura		28	male	cerebrum		n/a		PNET	PNET	2013-10-18	PNET
PNET118	21	Group 1	RMH 7232		Jones		34.8	male	cerebrum	Parieto-occipital	M0		MEP	MEP (hard to be sure on TMA)	2013-10-18	PNET
PNET135	22	Group 1	SM2211/SA-09-4052/BT183	SA-10-2755	Calgary		12	male	cerebullum	cerebellum	M1		ETANTR	ETANTR	2013-10-18	ETANTR
PNET138	23	Group 1	s07-3413		HSC	O.Y.	34	male	cerebrum	right occipital	M0		PNET/EP	PNET with ependymal features; good for hist pannel	2013-11-08	PNET with divergent differentiation
PNET148	24	Group 1	SP54		Newcastle		26	female	cerebrum	infra an supratentorial	M0		PNET			CNS-PNET
PNET161	25	Group 1	S92-3924		HSC	K.C.	21	female	cerebrum	Right frontal	M0		PNET	Nmyc?? Pull and review	2013-11-08	PNET
PNET164	26	Group 1	S88-1434		HSC	A.M.	107	female	cerebrum	left frontal primary	M3	systemic mets - omentum, cerebellum	PNET/EP	Pull original path, slides from Bill	2013-11-08	PNET with pseudorosettes
PNET175	27	Group 1	S10-928		HSC	L.G.	20	male	brainstem	brain stem	M0		ETANTR		2013-11-08	ETANTR
PNET226	28	Group 1	8750		Grundy		43	female	cerebrum		n/a		PNET			PNET
PNET255	28	Group 1	CMH-7		Jason Fangusaro		23	female	cerebrum	Left Parietal Occipital	M1		MEP	PNET with MEP features, hard to be sure	2013-10-18	sPNET
PNET259	30	Group 1	CMH-9		Jason Fangusaro		44	male	cerebrum	Right Frontal	M1		MEP	ETANTR/MEP, mixed features, more MEP	2013-11-08	sPNET
PNET272	31	Group 1	SP18		Grundy		10	female	cerebrum		M2		PNET	TMA core too small for sampling	2013-10-18	PNET
PNET273	32	Group 1	SP20		Grundy		99	female	cerebrum		M0		PNET			PNET
PNET286	33	Group 1	SP51		Grundy		62	male	cerebrum		M0		PNET			PNET
PNET288	34	Group 1	SP53		Grundy		27	male	cerebrum		M0		PNET	TMA core too small for sampling	2013-10-18	PNET
PNET291	35	Group 1	SP61		Grundy		45	female	cerebrum		n/a		PNET	TMA core too small for sampling	2013-10-18	PNET
PNET301	36	Group 1	SP75		Grundy		39	female	cerebrum		M0		PNET	TMA core too small for sampling	2013-10-18	PNET
PNET333	37	Group 1	3618		UCSF		24	female	cerebrum	right hemispheric	n/a		PNET	n/a		PNET
PNET347	38	Group 1	S08-6082		HSC	K.D.	47	female	cerebrum	rt frontal lobe	M0		ETANTR	HSC (CH still to review)		ETANTR
PNET355	40	Group 1	S12-5944		HSC	J.M.T.	40	male	cerebullum	cerebellum	M1		MEP	classical MEP	2013-11-08	Medulloepithelioma/PNET
PNET356	41	Group 1	S13-246, S12-3843 (CHEO) 2520645		Cheo-Ottawa	Molly.R.	23	female	presacral		M0		MEP	PNET, no evidence of ETANTR
PNET377	43	Group 1	S98-3457		HSC	C.P.	16	male	optic nerve	optic nerve	M0		MEP	no material, called based on gross appearance		medulloepithelioma
PNET378	44	Group 1	S98-4692		HSC	H.F.	0.5	female	cerebullum	posterior fossa	M1		MEP			medulloepithelioma
PNET391	45	Group 1	08-17974-A2 (or 08-17508-7)		Buccoliero		24	female	cerebrum	bihemispheric	M0		MEP	MEP mostly (or ETANTR), mixed features	2013-10-18	ETANTR
PNET392	46	Group 1	C07-92		Yin Wang		29	male	cerebrum	bilateral perieto-occipital lobes	n/a		ETANTR	ETANTR		ETANTR
PNET393	47	Group 1	C10-131		Yin Wang		48	male	brainstem	right midpontine extending to encephalon	n/a		ETANTR	ETANTR	2013-10-18	ETANTR
PNET394	48	Group 1	C13-30 (2013-02228)		Yin Wang		60	male	cerebrum	left temporal lobe	n/a		ETANTR	GFAPfocal /BAF47pos; need OLIG2	2013-10-18	ETANTR
PNET395	49	Group 1	12-3229		Yin Wang		24	male	cerebrum	right temporal-parietal lobe	n/a		ETANTR	ETANTR, variable features	2013-11-08	ETANTR
PNET396	50	Group 1	C11-53 (A2011-5372)		Yin Wang		54	male	cerebrum	right parietal lobe	n/a		MEP	MEP	2013-10-18	ETANTR
PNET398	51	Group 1	MRN 2541392		HSC	O.S.	6	female	cerebrum		M0		MEP	MEP classic	2013-11-08	MEP
PNET399	52	Group 1	S247		Dariusz Adamek		17	male	brainstem	Brainstem (pons, midbrain) partially cwerebellum	M0		ETANTR	original paper ETANTR; not primary site, looks glial; neg for GFAP	2013-10-18	ETANTR
PNET400	53	Group 1	2003.01		La Spina	A.R.	48	male	brainstem	pons and mesencephalon	M0		ETANTR	ETANTR	2013-10-18	ETANTR
PNET402	54	Group 1	S12-4314		Scharnhorst		29	male	cerebrum	hemispheric	n/a		ETANTR	ETANTR	2013-10-18	small cell embryonal neoplasm with anaplasia
PNET403	55	Group 1	10-17246-83		Camelo-Piragua (Michigan)		36	female	cerebrum	cerebrum	M2	Spinal Mets	ETANTR	too necrotic to confirm Dx	2013-10-18	Astroblastoma
PNET404	56	Group 1			Kabbara		45	male	cerebrum		n/a		ETANTR	ETANTR; highly anaplastic, triphasic, teratoma like	2013-11-08	ETANTR
PNET405	57	Group 1	SA-10-1173	SA-10-3587/SA-11-111	Calgary		21	female	cerebrum	left frontal parietal lobe	M0		ETANTR			ETANTR
